# Supplementary material for: Epidemiological and genetic analysis of Cetacean Morbillivirus circulating on the Italian coast between 2018 and 2021
Source: Front Vet Sci. 2023 Jul 31;10:1216838. doi: 10.3389/fvets.2023.1216838 (PMC10424449; doi:10.3389/fvets.2023.1216838)
Supplement: Supplementary file 1 [file Table_1.XLSX]

## Sheet: Gene P
	MF472881	MG000861	MF472882	AJ608288	AY649446	FJ842381	HQ829972	HQ829973	JN210891	JX195718	KC802221	KF650727	KF711855	KJ139454	KP835987	KP835991	KP836003	KT878660	OP765377	OP765378	OP765379	OP765380	OP765381	OP765382	OP765383	OP765384	OP765385	OP765386	OP765387	OP765388	OP765389	OP765390	OP765391	OP765392	OP765393	OP765394	OP765395	OP765396	OP765397
MF472881
MG000861	1
MF472882	1	1
AJ608288	0.986301	0.986301	0.986301
AY649446	0.527523	0.527523	0.527523	0.513761
FJ842381	0.872146	0.872146	0.872146	0.876712	0.513761
HQ829972	0.981735	0.981735	0.981735	0.986301	0.513761	0.872146
HQ829973	0.981735	0.981735	0.981735	0.986301	0.513761	0.872146	1
JN210891	0.981735	0.981735	0.981735	0.986301	0.513761	0.872146	1	1
JX195718	0.835616	0.835616	0.835616	0.849315	0.5	0.840183	0.844749	0.844749	0.844749
KC802221	0.509174	0.509174	0.509174	0.495413	0.821918	0.509174	0.495413	0.495413	0.495413	0.495413
KF650727	0.876712	0.876712	0.876712	0.881279	0.522936	0.894977	0.876712	0.876712	0.876712	0.86758	0.518349
KF711855	0.767123	0.767123	0.767123	0.753425	0.495413	0.744292	0.748858	0.748858	0.748858	0.726027	0.477064	0.780822
KJ139454	1	1	1	0.986301	0.527523	0.872146	0.981735	0.981735	0.981735	0.835616	0.509174	0.876712	0.767123
KP835987	1	1	1	0.986301	0.527523	0.872146	0.981735	0.981735	0.981735	0.835616	0.509174	0.876712	0.767123	1
KP835991	0.995434	0.995434	0.995434	0.981735	0.527523	0.86758	0.977169	0.977169	0.977169	0.83105	0.509174	0.872146	0.767123	0.995434	0.995434
KP836003	1	1	1	0.986301	0.527523	0.872146	0.981735	0.981735	0.981735	0.835616	0.509174	0.876712	0.767123	1	1	0.995434
KT878660	1	1	1	0.986301	0.527523	0.872146	0.981735	0.981735	0.981735	0.835616	0.509174	0.876712	0.767123	1	1	0.995434	1
OP765377	1	1	1	0.986301	0.527523	0.872146	0.981735	0.981735	0.981735	0.835616	0.509174	0.876712	0.767123	1	1	0.995434	1	1
OP765378	0.990826	0.990826	0.990826	0.977064	0.529954	0.87156	0.972477	0.972477	0.972477	0.825688	0.511521	0.87156	0.770642	0.990826	0.990826	0.986239	0.990826	0.990826	0.990826
OP765379	1	1	1	0.986301	0.527523	0.872146	0.981735	0.981735	0.981735	0.835616	0.509174	0.876712	0.767123	1	1	0.995434	1	1	1	0.990826
OP765380	1	1	1	0.986301	0.527523	0.872146	0.981735	0.981735	0.981735	0.835616	0.509174	0.876712	0.767123	1	1	0.995434	1	1	1	0.990826	1
OP765381	1	1	1	0.986301	0.527523	0.872146	0.981735	0.981735	0.981735	0.835616	0.509174	0.876712	0.767123	1	1	0.995434	1	1	1	0.990826	1	1
OP765382	1	1	1	0.986301	0.527523	0.872146	0.981735	0.981735	0.981735	0.835616	0.509174	0.876712	0.767123	1	1	0.995434	1	1	1	0.990826	1	1	1
OP765383	1	1	1	0.986301	0.527523	0.872146	0.981735	0.981735	0.981735	0.835616	0.509174	0.876712	0.767123	1	1	0.995434	1	1	1	0.990826	1	1	1	1
OP765384	0.995434	0.995434	0.995434	0.981735	0.527523	0.86758	0.977169	0.977169	0.977169	0.83105	0.509174	0.872146	0.762557	0.995434	0.995434	0.990868	0.995434	0.995434	0.995434	0.995413	0.995434	0.995434	0.995434	0.995434	0.995434
OP765385	1	1	1	0.986301	0.527523	0.872146	0.981735	0.981735	0.981735	0.835616	0.509174	0.876712	0.767123	1	1	0.995434	1	1	1	0.990826	1	1	1	1	1	0.995434
OP765386	0.995434	0.995434	0.995434	0.981735	0.527523	0.86758	0.977169	0.977169	0.977169	0.83105	0.509174	0.872146	0.762557	0.995434	0.995434	0.990868	0.995434	0.995434	0.995434	0.995413	0.995434	0.995434	0.995434	0.995434	0.995434	1	0.995434
OP765387	1	1	1	0.986301	0.527523	0.872146	0.981735	0.981735	0.981735	0.835616	0.509174	0.876712	0.767123	1	1	0.995434	1	1	1	0.990826	1	1	1	1	1	0.995434	1	0.995434
OP765388	1	1	1	0.986301	0.527523	0.872146	0.981735	0.981735	0.981735	0.835616	0.509174	0.876712	0.767123	1	1	0.995434	1	1	1	0.990826	1	1	1	1	1	0.995434	1	0.995434	1
OP765389	0.995434	0.995434	0.995434	0.981735	0.527523	0.86758	0.977169	0.977169	0.977169	0.83105	0.509174	0.872146	0.762557	0.995434	0.995434	0.990868	0.995434	0.995434	0.995434	0.995413	0.995434	0.995434	0.995434	0.995434	0.995434	1	0.995434	1	0.995434	0.995434
OP765390	1	1	1	0.986301	0.527523	0.872146	0.981735	0.981735	0.981735	0.835616	0.509174	0.876712	0.767123	1	1	0.995434	1	1	1	0.990826	1	1	1	1	1	0.995434	1	0.995434	1	1	0.995434
OP765391	1	1	1	0.986301	0.527523	0.872146	0.981735	0.981735	0.981735	0.835616	0.509174	0.876712	0.767123	1	1	0.995434	1	1	1	0.990826	1	1	1	1	1	0.995434	1	0.995434	1	1	0.995434	1
OP765392	0.995434	0.995434	0.995434	0.981735	0.527523	0.86758	0.977169	0.977169	0.977169	0.83105	0.504587	0.872146	0.762557	0.995434	0.995434	0.990868	0.995434	0.995434	0.995434	0.986239	0.995434	0.995434	0.995434	0.995434	0.995434	0.990868	0.995434	0.990868	0.995434	0.995434	0.990868	0.995434	0.995434
OP765393	0.995434	0.995434	0.995434	0.981735	0.527523	0.86758	0.977169	0.977169	0.977169	0.83105	0.504587	0.872146	0.762557	0.995434	0.995434	0.990868	0.995434	0.995434	0.995434	0.986239	0.995434	0.995434	0.995434	0.995434	0.995434	0.990868	0.995434	0.990868	0.995434	0.995434	0.990868	0.995434	0.995434	1
OP765394	1	1	1	0.986301	0.527523	0.872146	0.981735	0.981735	0.981735	0.835616	0.509174	0.876712	0.767123	1	1	0.995434	1	1	1	0.990826	1	1	1	1	1	0.995434	1	0.995434	1	1	0.995434	1	1	0.995434	0.995434
OP765395	1	1	1	0.986301	0.527523	0.872146	0.981735	0.981735	0.981735	0.835616	0.509174	0.876712	0.767123	1	1	0.995434	1	1	1	0.990826	1	1	1	1	1	0.995434	1	0.995434	1	1	0.995434	1	1	0.995434	0.995434	1
OP765396	1	1	1	0.986301	0.527523	0.872146	0.981735	0.981735	0.981735	0.835616	0.509174	0.876712	0.767123	1	1	0.995434	1	1	1	0.990826	1	1	1	1	1	0.995434	1	0.995434	1	1	0.995434	1	1	0.995434	0.995434	1	1
OP765397	1	1	1	0.986301	0.527523	0.872146	0.981735	0.981735	0.981735	0.835616	0.509174	0.876712	0.767123	1	1	0.995434	1	1	1	0.990826	1	1	1	1	1	0.995434	1	0.995434	1	1	0.995434	1	1	0.995434	0.995434	1	1	1

## Sheet: Gene N
	MG000862	AJ608288	KU977449	KP835984	KP836000	KT878655	KP836004	HQ829972	HQ829973	EU124652	AB490681	AY949833	AF200818	OP751904	OP751905	OP751906	OP751907	OP751908	OP751909	OP751910	OP751911	OP751912	OP751913	OP751914	OP751915	OP751916	OP751917	OP751918	OP751919	OP751920	OP751921	OP751922	OP751923
MG000862
AJ608288	0.982955
KU977449	0.982955	0.988636
KP835984	0.994318	0.988636	0.988636
KP836000	0.994318	0.988636	0.988636	1
KT878655	0.994318	0.988636	0.988636	1	1
KP836004	0.994318	0.988636	0.988636	1	1	1
HQ829972	0.982955	0.988636	1	0.988636	0.988636	0.988636	0.988636
HQ829973	0.982955	0.988636	1	0.988636	0.988636	0.988636	0.988636	1
EU124652	0.982955	0.988636	1	0.988636	0.988636	0.988636	0.988636	1	1
AB490681	0.8125	0.795455	0.806818	0.806818	0.806818	0.806818	0.806818	0.806818	0.806818	0.806818
AY949833	0.892045	0.892045	0.892045	0.892045	0.892045	0.892045	0.892045	0.892045	0.892045	0.892045	0.772727
AF200818	0.875	0.880682	0.880682	0.880682	0.880682	0.880682	0.880682	0.880682	0.880682	0.880682	0.789773	0.852273
OP751904	0.994318	0.988636	0.988636	1	1	1	1	0.988636	0.988636	0.988636	0.806818	0.892045	0.880682
OP751905	0.994318	0.988636	0.988636	1	1	1	1	0.988636	0.988636	0.988636	0.806818	0.892045	0.880682	1
OP751906	0.994318	0.988636	0.988636	1	1	1	1	0.988636	0.988636	0.988636	0.806818	0.892045	0.880682	1	1
OP751907	0.994318	0.988636	0.988636	1	1	1	1	0.988636	0.988636	0.988636	0.806818	0.892045	0.880682	1	1	1
OP751908	0.994318	0.988636	0.988636	1	1	1	1	0.988636	0.988636	0.988636	0.806818	0.892045	0.880682	1	1	1	1
OP751909	0.994318	0.988636	0.988636	1	1	1	1	0.988636	0.988636	0.988636	0.806818	0.892045	0.880682	1	1	1	1	1
OP751910	0.994318	0.988636	0.988636	1	1	1	1	0.988636	0.988636	0.988636	0.806818	0.892045	0.880682	1	1	1	1	1	1
OP751911	0.994318	0.988636	0.988636	1	1	1	1	0.988636	0.988636	0.988636	0.806818	0.892045	0.880682	1	1	1	1	1	1	1
OP751912	0.988636	0.982955	0.982955	0.994318	0.994318	0.994318	0.994318	0.982955	0.982955	0.982955	0.801136	0.886364	0.875	0.994318	0.994318	0.994318	0.994318	0.994318	0.994318	0.994318	0.994318
OP751913	0.994318	0.988636	0.988636	1	1	1	1	0.988636	0.988636	0.988636	0.806818	0.892045	0.880682	1	1	1	1	1	1	1	1	0.994318
OP751914	0.994318	0.988636	0.988636	1	1	1	1	0.988636	0.988636	0.988636	0.806818	0.892045	0.880682	1	1	1	1	1	1	1	1	0.994318	1
OP751915	0.994318	0.988636	0.988636	1	1	1	1	0.988636	0.988636	0.988636	0.806818	0.892045	0.880682	1	1	1	1	1	1	1	1	0.994318	1	1
OP751916	0.994318	0.988636	0.988636	1	1	1	1	0.988636	0.988636	0.988636	0.806818	0.892045	0.880682	1	1	1	1	1	1	1	1	0.994318	1	1	1
OP751917	0.994318	0.988636	0.988636	1	1	1	1	0.988636	0.988636	0.988636	0.806818	0.892045	0.880682	1	1	1	1	1	1	1	1	0.994318	1	1	1	1
OP751918	0.994318	0.988636	0.988636	1	1	1	1	0.988636	0.988636	0.988636	0.806818	0.892045	0.880682	1	1	1	1	1	1	1	1	0.994318	1	1	1	1	1
OP751919	0.994318	0.988636	0.988636	1	1	1	1	0.988636	0.988636	0.988636	0.806818	0.892045	0.880682	1	1	1	1	1	1	1	1	0.994318	1	1	1	1	1	1
OP751920	0.994318	0.988636	0.988636	1	1	1	1	0.988636	0.988636	0.988636	0.806818	0.892045	0.880682	1	1	1	1	1	1	1	1	0.994318	1	1	1	1	1	1	1
OP751921	0.994318	0.988636	0.988636	1	1	1	1	0.988636	0.988636	0.988636	0.806818	0.892045	0.880682	1	1	1	1	1	1	1	1	0.994318	1	1	1	1	1	1	1	1
OP751922	0.994318	0.988636	0.988636	1	1	1	1	0.988636	0.988636	0.988636	0.806818	0.892045	0.880682	1	1	1	1	1	1	1	1	0.994318	1	1	1	1	1	1	1	1	1
OP751923	0.994318	0.988636	0.988636	1	1	1	1	0.988636	0.988636	0.988636	0.806818	0.892045	0.880682	1	1	1	1	1	1	1	1	0.994318	1	1	1	1	1	1	1	1	1	1
